# Supplementary material for: Allometry predicts trabecular bone structural properties in the carnivoran jaw joint
Source: PLoS One. 2018 Aug 24;13(8):e0202824. doi: 10.1371/journal.pone.0202824 (PMC6108490; doi:10.1371/journal.pone.0202824)
Supplement: S1 Table — (CSV) [file pone.0202824.s001.csv]

	Specimen	Suborder	Family	Genus	Species	Activity Cycle*	Terrestriality†	Habitat Breadth¹	Diet Breadth²	Trophic Level³	Max. Longevity (months)	Sexual Maturity Age (days)	Mean Monthly Precipitation (mm)	Mean Monthly Temperature (0.1°C)	Mechanical Demand*	Category†	AdultBodyMass_g
Acinonyx_jubatus	AMNH185436	Feliformia	Felidae	Acinonyx	jubatus	3	1	1	1	3	228	741.97	51.26	230.83	Killing Large Prey	High	50577.92
Ailuropoda_melanoleuca	AMNH89079	Caniformia	Ursidae	Ailuropoda	melanoleuca	2	1	1	3	1	360	2413.02	101.81	65.51	Bamboo	High	117999.99
Ailurus_fulgens	AMNH145071	Caniformia	Ailuridae	Ailurus	fulgens	2	1	1	3	1	168	604.05	131.93	44.73	Bamboo	High	5170.08
Arctonyx_collaris	AMNH57373	Caniformia	Mustelidae	Arctonyx	collaris	1	1	1	6	2	167		124.48	169.67	Small mammals	Low	8166.52
Bassariscus_astutus	AMNH135964	Caniformia	Procyonidae	Bassariscus	astutus	1	1	1	6	2	198	278.08	45.32	153.99	Arthropods	Low	1010.37
Civettictis_civetta	AMNH51818	Feliformia	Viverridae	Civettictis	civetta	1	1	1	6	2	336	286.24	101.3	237.14	Crab	High	12075.58
Crocuta_crocuta	AMNH187777	Feliformia	Hyaenidae	Crocuta	crocuta	1	1	1	1	3	493.2	789.54	78.32	238.46	Bone	High	63369.98
Cryptoprocta_ferox	AMNH100463	Feliformia	Eupleridae	Cryptoprocta	ferox	2	2	3	2	3	240	1262.74	125.27	221.98	Killing Large Prey	High	9500
Cynogale_bennettii	AMNH173509	Feliformia	Viverridae	Cynogale	bennettii	2	1	2	6	2	60		235.45	254.4	Shelled inverts	High	4246.57
Eira_barbara	AMNH32065	Caniformia	Mustelidae	Eira	barbara	2	2	2	2	2	216	766.15	149.9	235.82	Small mammals	Low	4134.99
Enhydra_lutris	AMNH24186	Caniformia	Mustelidae	Enhydra	lutris	3	1	1	6	2	360	1022.33			Shelled inverts	High	27410.93
Erignathus_barbatus	AMNH98	Caniformia	Phocidae	Erignathus	barbatus		2	1	2		377.43	2199.16			Shelled inverts	High	279999.99
Eupleres_goudotii	AMNH100484	Feliformia	Eupleridae	Eupleres	goudotii	2	1	1	6	2			163.67	207.15	Worms	Low	2763.34
Felis_silvestris	AMNH81233	Feliformia	Felidae	Felis	silvestris	2	1	1	1	3	336	350.76	46.98	192.78	Killing Large Prey	High
Fossa_fossana	AMNH188210	Feliformia	Eupleridae	Fossa	fossana	1	2	2	6	2	132	533.97	168.03	202.81	Small mammals	Low	1853.98
Galidictis_fasciata	AMNH100479	Feliformia	Eupleridae	Galidictis	fasciata	2	1	1	2	3			178.59	197.78	Small mammals	Low	549.99
Genetta_piscivora	AMNH51514	Feliformia	Viverridae	Genetta	piscivora	1	1	2	1	3			144.85	236.26	Fish	Low
Gulo_gulo	AMNH182936	Caniformia	Mustelidae	Gulo	gulo	1	1	1	1	3	216	756.6	32.21	-72.05	Killing Large Prey	High	12792.49
Herpestes_javanicus	AMNH101655	Feliformia	Herpestidae	Herpestes	javanicus	3	1	1	6	2	120	166.84	96.01	208.18	Insects	Low	750
Hydrurga_leptonyx	AMNH34920	Caniformia	Phocidae	Hydrurga	leptonyx	2	1	2	6	2	312	1389.01			Krill	Low	352675.48
Lontra_canadensis	AMNH254476	Caniformia	Mustelidae	Lontra	canadensis	2	1	2	1	3	300	729.99	55.55	10.63	Fish	Low	8087.42
Lycaon_pictus	AMNH VP24218	Caniformia	Canidae	Lycaon	pictus	3	1	1	1	3	132	817.15	68.95	235.55	Killing Large Prey	High	21999.99
Lynx_rufus	AMNH24225	Feliformia	Felidae	Lynx	rufus	2	1	1	1	3	388	581.73	53.72	108.31			6390
Mellivora_capensis	AMNH89011	Caniformia	Mustelidae	Mellivora	capensis	2	1	1	6	2	318		66.13	236.56	Killing Large Prey	High	8999.99
Mephitis_mephitis	AMNH172133	Caniformia	Mephitidae	Mephitis	mephitis	1	1	1	6	2	155	355.18	52.67	75.97	Small insects	Low	2399.99
Mirounga_leonina	AMNH48161	Caniformia	Phocidae	Mirounga	leonina	2	1	2	2	3	276	1392.2					1600000
Mungos_mungo	AMNH185177	Feliformia	Herpestidae	Mungos	mungo	3	1	1	1	3	144	349.33	78.76	238.55	Small insects	Low	1260
Mustela_frenata	AMNH60508	Caniformia	Mustelidae	Mustela	frenata	2	2	2	1	3	85.23	200.69	78.21	130.93	Small mammals	Low	190.03
Neofelis_nebulosa	AMNH22919	Feliformia	Felidae	Neofelis	nebulosa	2	2	2	1	3	204	753.48	178.64	218.29	Killing Large Prey	High	14945.05
Odobenus_rosmarus	AMNH19270	Caniformia	Odobenidae	Odobenus	rosmarus	2	1	2	6	2	480	2315.02			Soft inverts	Low	1042996.25
Panthera_pardus	AMNH113745	Feliformia	Felidae	Panthera	pardus	2	1	1	1	3	276	810.68	88.01	207.63	Killing Large Prey	High	52399.99
Paradoxurus_hermaphroditus	AMNH163602	Feliformia	Viverridae	Paradoxurus	hermaphroditus	1	1	1	6	2	269	397.85	152.93	232.59	Fruit	Low	3200
Phoca_vitulina	AMNH100	Caniformia	Phocidae	Phoca	vitulina	2	1	2	1	3	480	1526.85			Fish	Low	87316.66
Potos_flavus	AMNH239990	Caniformia	Procyonidae	Potos	flavus	1	2	2	4	2	348	858.41	153.67	241.49	Fruit	Low	2441.81
Procyon_lotor	AMNH24815	Caniformia	Procyonidae	Procyon	lotor	2	2	2	6	2	252	561.28	63.25	111.84	Small mammals	Low	6373.72
Spilogale_putorius	AMNH35207	Caniformia	Mephitidae	Spilogale	putorius	1	1	1	6	2	120	196.96	72.47	134.16	Small mammals	Low
Taxidea_taxus	AMNH120577	Caniformia	Mustelidae	Taxidea	taxus	1	1	1	1	3	312	365	41.62	91.54	Small mammals	Low	7842.15
Ursus_arctos	AMNH34408	Caniformia	Ursidae	Ursus	arctos	2	1	1	6	2	600	1327.95	35.01	-46.56	Killing Large Prey	High	196287.5
Vulpes_vulpes	AMNH88713	Caniformia	Canidae	Vulpes	vulpes	1	1	1	1	3	180	321.07	46.58	34.32	Small mammals	Low	4820.36
Zalophus_californianus	AMNH63946	Caniformia	Otariidae	Zalophus	californianus	2	1	2	6	2	360	2023.55			Fish	Low	137194.86
