# Supplementary material for: Allometry predicts trabecular bone structural properties in the carnivoran jaw joint
Source: PLoS One. 2018 Aug 24;13(8):e0202824. doi: 10.1371/journal.pone.0202824 (PMC6108490; doi:10.1371/journal.pone.0202824)
Supplement: S2 Table — (XLSX) [file pone.0202824.s002.xlsx]

## Sheet: Sheet1
Uniform
	p-value	Regression Coefficient
Elastic Modulus
Activity Cycle	0.7828	-5.5172
Terrestriality	0.3472	32.786
Habitat Breadth	0.6811	10.059
Dietary Breadth	0.8304	1.2096
Trophic Level	0.9978	-0.059928
Max Longevity	0.7434	-0.033272
Sexual Maturity Age	0.147	-0.031829
Mean Monthly Precipitation	0.5844	0.14541
Temperature	0.9961	0.00077335
Mechanical Demand	0.6315	-12.853
Suborder	0.3642	23.541
Surface Area	0.0001394	-0.296306
Volume	5.347e-14	3.56978
Centroid Size Included Volume
Activity Cycle	0.5895	0.057795
Terrestriality	0.9604	0.0081685
Habitat Breadth	0.8549	0.021203
Dietary Breadth	0.3327	0.029908
Trophic Level	0.684	-0.050845
Max Longevity	2.538e-06	0.0026098
Sexual Maturity Age	8.014e-06	0.00055444
Mean Monthly Precipitation	0.2842	-0.0017321
Temperature	0.6519	-0.00044227
Mechanical Demand	0.001476	-0.40137
Suborder	0.588	-0.20241
Centroid Size Corrected Volume
Activity Cycle	0.5858	-0.019326
Terrestriality	0.1046	0.101223
Habitat Breadth	0.2917	0.046722
Dietary Breadth	0.1746	0.0136556
Trophic Level	0.6037	-0.020269
Max Longevity	0.6582	8.3926e-05
Sexual Maturity Age	0.499	-2.8255e-05
Mean Monthly Precipitation	0.4722	0.00036012
Temperature	0.6902	-0.00011817
Mechanical Demand	0.9774	-0.0013369
Suborder	0.6095	0.026155
Body Mass Included Volume
Activity Cycle	0.4007	0.30787
Terrestriality	0.9538	-0.033281
Habitat Breadth	0.6122	0.214
Dietary Breadth	0.8578	0.020388
Trophic Level	0.6913	0.17421
Max Longevity	0.0003433	0.0069939
Sexual Maturity Age	8.673e-08	0.0024879
Mean Monthly Precipitation	0.09257	-0.0086479
Temperature	0.6682	-0.0014137
Mechanical Demand	0.002279	-1.3861
Suborder	0.5763	-0.71079
Body Mass Corrected Volume
Activity Cycle	0.7665	-0.0110019
Terrestriality	0.1067	0.100496
Habitat Breadth	0.3744	0.039981
Dietary Breadth	0.3854	0.0090562
Trophic Level	0.9534	-0.0023163
Max Longevity	0.4574	0.00014017
Sexual Maturity Age	0.2633	-4.6335e-05
Mean Monthly Precipitation	0.5674	0.00029842
Temperature	0.7512	-9.6494e-05
Mechanical Demand	0.7981	-0.0128204
Suborder	0.2222	0.079311
Centroid Size Included Structural Complexity
Activity Cycle	0.3076	0.1553
Terrestriality	0.338	-0.20458
Habitat Breadth	0.984	0.0031736
Dietary Breadth	0.7168	0.015522
Trophic Level	0.6008	-0.091358
Max Longevity	0.001237	0.0026158
Sexual Maturity Age	0.0001757	0.00076006
Mean Monthly Precipitation	0.2037	-0.0027389
Temperature	0.7833	0.0003539
Mechanical Demand	0.004018	-0.51495
Suborder	0.4117	-0.51339
Centroid Size Corrected Structural Complexity
Activity Cycle	0.4259	0.040176
Terrestriality	0.1892	-0.118099
Habitat Breadth	0.5187	-0.041081
Dietary Breadth	0.3932	-0.012406
Trophic Level	0.6331	0.026594
Max Longevity	0.227	-0.00032649
Sexual Maturity Age	0.6124	-3.075e-05
Mean Monthly Precipitation	0.8022	-0.00017374
Temperature	0.3583	0.00036781
Mechanical Demand	0.8838	-0.009896
Suborder	0.6016	0.035361
Body Mass Included Structural Complexity
Activity Cycle	0.3216	0.39606
Terrestriality	0.6834	-0.24927
Habitat Breadth	0.6473	0.20746
Dietary Breadth	0.9475	-0.0080827
Trophic Level	0.7236	0.16875
Max Longevity	0.000868	0.0071217
Sexual Maturity Age	5.342e-06	0.0024523
Mean Monthly Precipitation	0.08692	-0.0095422
Temperature	0.9382	-0.0002736
Mechanical Demand	0.003586	-1.45987
Suborder	0.482	-1.00153
Body Mass Corrected Structural Complexity
Activity Cycle	0.7134	0.02075
Terrestriality	0.0818	-0.16966
Habitat Breadth	0.4541	-0.052627
Dietary Breadth	0.2495	-0.01895
Trophic Level	0.6789	0.0258763
Max Longevity	0.447	-0.00022672
Sexual Maturity Age	0.8274	-1.5479e-05
Mean Monthly Precipitation	0.6831	-0.00032438
Temperature	0.3682	0.00043507
Mechanical Demand	0.7159	-0.029035
Suborder	0.8182	-0.025974
Centroid Size Included MCS
Activity Cycle	0.7518	0.071449
Terrestriality	0.815	0.09423
Habitat Breadth	0.7627	0.085465
Dietary Breadth	0.8207	0.014644
Trophic Level	0.537	-0.15321
Max Longevity	0.01609	0.0026152
Sexual Maturity Age	0.1728	0.00033555
Mean Monthly Precipitation	0.6048	-0.0016027
Temperature	0.3825	-0.0015896
Mechanical Demand	0.0256	-0.64622
Suborder	0.5061	-0.19903
Surface Area	0.904	-0.00011804
Volume	1.412e-10	0.037452
Centroid Size Corrected MCS
Activity Cycle	0.7622	-0.059143
Terrestriality	0.3413	0.32903
Habitat Breadth	0.6587	0.10792
Dietary Breadth	0.5507	0.033217
Trophic Level	0.6489	-0.097896
Max Longevity	0.9261	9.4617e-05
Sexual Maturity Age	0.2691	-0.00024592
Mean Monthly Precipitation	0.7516	0.00081274
Temperature	0.6955	-0.00059292
Mechanical Demand	0.5312	-0.161661
Suborder	0.7267	0.090569
Surface Area	0.001259	-0.0025382
Volume	3.136e-10	0.031733
Body Mass Included MCS
Activity Cycle	0.543	0.25783
Terrestriality	0.6443	0.31805
Habitat Breadth	0.4615	0.36696
Dietary Breadth	0.6043	0.069052
Trophic Level	0.8004	0.13723
Max Longevity	0.0003565	0.0079968
Sexual Maturity Age	1.342e-05	0.00228
Mean Monthly Precipitation	0.1954	-0.0084519
Temperature	0.4017	-0.0033691
Mechanical Demand	0.001592	-1.64132
Suborder	0.7137	-0.65584
Surface Area	0.2152	0.0026745
Volume	0.0001457	0.046785
Body Mass Corrected MCS
Activity Cycle	0.865	0.035357
Terrestriality	0.3683	0.318
Habitat Breadth	0.7786	0.071248
Dietary Breadth	0.8474	0.011303
Trophic Level	0.9741	-0.0072172
Max Longevity	0.7799	0.00029193
Sexual Maturity Age	0.2052	-0.00029079
Mean Monthly Precipitation	0.9856	-4.7747e-05
Temperature	0.6264	-0.00075021
Mechanical Demand	0.3044	-0.279986
Suborder	0.5561	0.15916
Surface Area	0.004686	-0.00235399
Volume	1.057e-09	0.0321538
