# Supplementary material for: Allometry predicts trabecular bone structural properties in the carnivoran jaw joint
Source: PLoS One. 2018 Aug 24;13(8):e0202824. doi: 10.1371/journal.pone.0202824 (PMC6108490; doi:10.1371/journal.pone.0202824)
Supplement: S3 Table — (XLSX) [file pone.0202824.s003.xlsx]

## Sheet: Sheet1
Uniform
						95% Confidence Interval			99% Confidence Interval
		p value	expected rc	regression coefficient	standard error	lower limit	upper limit	sig. at 95%	lower limit	upper limit	sig. at 99%
Elastic Modulus	Centroid Size	0.2129	0	-0.18434	0.14537	-0.469265	0.100585		-0.558813	0.190133
Structural Complexity	Centroid Size	< 2.2e-16	0.66	1.42346	0.067346	1.29146	1.55546	*	1.24998	1.59695	*
Volume	Centroid Size	< 2.2e-16	1	0.983078	0.046443	0.89205	1.07411		0.863441	1.10272
Maximum Compressive Strength	Centroid Size	0.001138	1	0.90301	0.25536	0.402504	1.40352		0.245203	1.56082
Elastic Modulus	Body Mass	0.3595	0	-0.034751	0.037426	-0.108106	0.038604		-0.13116	0.0616584
Structural Complexity	Body Mass	< 2.2e-16	0.66	1.09095	0.020406	1.05096	1.13095	*	1.03839	1.14352	*
Volume	Body Mass	< 2.2e-16	1	1.00353	0.011877	0.980246	1.0268		0.97293	1.03412
Maximum Compressive Strength	Body Mass	< 2.2e-16	1	1.00379	0.066717	0.873028	1.13456		0.83193	1.17566
